# Supplementary material for: The Bacillus Subtilis K-State Promotes Stationary-Phase Mutagenesis via Oxidative Damage
Source: Genes (Basel). 2020 Feb 11;11(2):190. doi: 10.3390/genes11020190 (PMC7073564; doi:10.3390/genes11020190)
Supplement: Supplementary file 1 [file genes-11-00190-s001.zip]

Archive with 6 entries (6 files):
- Additional File 1 HM.docx
- Additional File 2.docx
- Additional File 3.docx
- Additional File 4.docx
- Additional File 5 HM new.docx
- Additional File 6..docx
